# Supplementary material for: Iodine Concentration in the Breast Milk and Urine as Biomarkers of Iodine Nutritional Status of Lactating Women and Breastfed Infants in Taiwan
Source: Nutrients. 2023 Sep 25;15(19):4125. doi: 10.3390/nu15194125 (PMC10574722; doi:10.3390/nu15194125)
Supplement: Supplementary file 1 [file nutrients-15-04125-s001.zip]

Archive with 1 entries (1 files):
- nutrients-2603810-supplementary.pdf
